# Supplementary material for: Insights into catalysis and regulation of non-canonical ubiquitination and deubiquitination by bacterial deamidase effectors
Source: Nat Commun. 2020 Jun 2;11:2751. doi: 10.1038/s41467-020-16587-w (PMC7265302; doi:10.1038/s41467-020-16587-w)
Supplement: Supplementary file 4 — Source Data [file 41467_2020_16587_MOESM4_ESM.xlsx]

## Sheet: Fig. 3l
	NF-кB luciferase assay
			Mock			TNF-α
			Firefly luciferase	Renilla luciferase	Firefly/Renilla	Firefly luciferase	Renilla luciferase	Firefly/Renilla	Fold activation
	Replicate 1	EV	59.77	418.3	0.142888	685.6	314.3	2.18136	15.2662
		MavC	45.76	459.3	0.0996299	45	257.8	0.174554	1.75202
		C74A	58.66	452.2	0.129721	664.7	258.5	2.57137	19.8223
		S73A	45.1	398.7	0.113118	131.4	225	0.584	5.16277
		R121A	48.03	394.6	0.121718	192.4	158.2	1.21618	9.99179
		R126A	50.3	444.5	0.113161	133.1	184	0.72337	6.3924
		188/189/192A	53.16	442.7	0.120081	116.6	249.1	0.468085	3.89807
	Replicate 2	EV	71.88	561.6	0.127991	681.7	344.3	1.97996	15.4695
		MavC	51.5	582.8	0.0883665	46.57	299.8	0.155337	1.75787
		C74A	58.57	497.6	0.117705	723	314.3	2.30035	19.5434
		S73A	49.86	481	0.103659	141.4	254.9	0.554727	5.35146
		R121A	53.01	455.8	0.116301	216.8	202.5	1.07062	9.20557
		R126A	53.42	462.6	0.115478	135	206.7	0.65312	5.65581
		188/189/192A	50.53	467.9	0.107993	95.45	211.1	0.452155	4.18689
	Replicate 3	EV	60.58	420	0.144238	650.1	320	2.03156	14.0848
		MavC	48.25	499.8	0.0965386	48.97	301.65	0.16234	1.68161
		C74A	59.15	481.3	0.122896	676.4	277.1	2.441	19.8622
		S73A	48.24	412.7	0.116889	145.8	249.6	0.584135	4.99735
		R121A	54.39	465.8	0.116767	192.3	170.4	1.12852	9.66474
		R126A	52.83	451.4	0.117036	142.8	194	0.736082	6.28937
		188/189/192A	49.8	440.5	0.113053	110.2	241.7	0.455937	4.03294

## Sheet: Fig. 4h
Fig. 4h	The conjugated UBE2N~Ub was treated with same amounts of MavC and MvcA
	Time [s] (Log10)	UBE2N intensity (Log10)
		MavC-treated		MvcA-treated
		Replicate1	Replicate2	Replicate1	Replicate2
	0	0	0	0	0
	0.69897	1.40295	2.29516	3.94812	3.98735
	1	-	-	4.26521	4.13582
	1.17609	-	-	4.28963	4.22973
	1.30103	-	-	4.34594	4.32429
	1.47712	-	-	4.39177	4.3739
	1.60206	-	-	4.38169	4.34171
	1.69897	-	-	4.39407	4.3631
	1.77815	3.4758	3.52549	4.38863	4.35335
	1.95424	-	-	4.37719	4.36526
	2.07918	3.69295	3.73214	4.3496	4.34603
	2.47712	3.62632	3.89543	4.36338	4.41453
	2.77815	4.01458	4.00274	4.3605	4.39429
	3.07918	4.08291	3.82144	4.27884	4.36585
	3.25527	4.13211	4.07459	-	-
	3.38021	4.16017	4.12807	-	-
	3.47712	4.14152	4.09608	-	-
	3.5563	4.15232	4.09111	-	-
	3.62325	4.14563	4.11572	-	-
	3.68124	4.15909	4.15688	-	-
	3.73239	4.14993	4.11557	-	-

## Sheet: Fig. 6h
	NF-кB luciferase assay
			Mock			TNF-α
			Firefly luciferase	Renilla luciferase	Firefly/Renilla	Firefly luciferase	Renilla luciferase	Firefly/Renilla	Fold activation
	Replicate 1	EV	47.86	760.2	0.0629571	575.8	543.8	1.05885	16.8185
		MavC	29.13	1180	0.0246864	39.36	623.3	0.0631478	2.55799
		C74A	41.49	763	0.0543775	693	573	1.20942	22.2413
		MavC-Lpg2149	17.5	1090	0.016055	115.6	650	0.177846	11.0773
		MavC-Lpg2149（m1）	17.84	1153	0.0154727	20.23	634.2	0.0318985	2.0616
		MavC-Lpg2149（m2）	15.47	1010	0.0153168	17.33	475.3	0.0364612	2.38047
	Replicate 2	EV	50.63	801.4	0.0631769	591.4	551.4	1.07254	16.9768
		MavC	34.26	1414	0.0242291	42.6	685.6	0.0621354	2.56449
		C74A	45.88	819.6	0.0559785	789.9	644.2	1.22617	21.9043
		MavC-Lpg2149	19.2	1191	0.0161209	120.8	667.9	0.180865	11.2193
		MavC-Lpg2149（m1）	20.7	1202	0.0172213	24.87	640.9	0.0388048	2.2533
		MavC-Lpg2149（m2）	17.29	1137	0.0152067	18.92	560.1	0.0337797	2.22137
	Replicate 3	EV	48.7	772.1	0.0630747	569.2	560.5	1.01552	16.1003
		MavC	31.2	1138	0.0274165	41.71	630.9	0.0661119	2.41139
		C74A	42.65	810.7	0.0526089	713	598.6	1.19111	22.6409
		MavC-Lpg2149	20.52	1303	0.0157483	130.9	698.1	0.187509	11.9066
		MavC-Lpg2149（m1）	19.05	1208	0.0157699	23.88	677.6	0.035242	2.23477
		MavC-Lpg2149（m2）	18.66	1200	0.01555	19.73	559.9	0.0352384	2.26614
